# Supplementary material for: Calpeptin is a potent cathepsin inhibitor and drug candidate for SARS-CoV-2 infections
Source: Commun Biol. 2023 Oct 18;6:1058. doi: 10.1038/s42003-023-05317-9 (PMC10584882; doi:10.1038/s42003-023-05317-9)
Supplement: Supplementary file 4 — Supplementary Data 1 [file 42003_2023_5317_MOESM4_ESM.xlsx]

## Sheet: Fig. 3
VERO CCL81 cell line
	Cell viability (% control)														Viral titer (% control)
Concentrations	Calpeptin						S-Calpeptin								Calpeptin		S-Calpepin
	Experiment 1			Experiment 2			Experiment 1			Experiment 2				Concentrations	Experiment 1	Experiment 2	Experiment 1	Experiment 2
0.0781 μM				94.74	101.25	101.91				99.91	99.99	93.43		0.0781 μM	100	100	100	100
0.1563 μM				97.56	99.32	100.01				101.27	99.33	91.02		0.1563 μM	100	100	100	100
0.3125 μM	82.19	89.43	92.71	95.68	100.03	106.22	104.51	93.11	88.49	98.12	96.79	88.9		0.3125 μM	100	79.17	100	100
0.625 μM	82.29	95.76	97.52	95.98	103.97	109.96	106.07	99.18	92.52	102.02	99.32	91.53		0.625 μM	59.82	89.92	65	61.77
1.25 μM	89.05	94.79	98.25	97.91	104.77	107.22	102.28	98.11	94.97	101.8	101.21	92.78		1.25 μM	52.69	49.08	24	43.33
2.5 μM	86.26	94.8	103.32	94.24	103.27	108.67	107.86	99.28	84.04	103.7	100.66	93.92		2.5 μM	27.29	39.96	24.98	48.08
5 μM	90.56	101.72	106.83	95.97	102.4	105.71	109.88	106.46	91.66	103.66	103.11	94.78		5 μM	41.34	28.43	27.38
10 μM	85.37	97.81	103.34	84.83	98.42	92.92	107.42	101.38	83.78	95.16	96.86	93.25		10 μM	15.97	10.75	8.61	3.93
LC-HK2 cell line
	Cell viability (% control)														Viral titer (% control)
	Calpeptin						S-Calpeptin								Calpeptin		S-Calpepin
Concentrations	Experiment 1			Experiment 2			Experiment 1			Experiment 2				Concentrations	Experiment 1	Experiment 2	Experiment 1	Experiment 2
0.0006 μM	102.39	97.09	90.2				101.91	100.87	100.74					0.0006 μM	100		100
0.0012 μM	105.44	96.04	89.58				103	98.5	94.37					0.0012 μM	100		100
0.0024 μM	109.38	90.68	83.12				103.56	100.06	97.94					0.0024 μM	100		100
0.0049 μM	106.45	86.68	80.82				100.56	101.52	96.13					0.0049 μM	100		100
0.0098 μM	103.61	82.95	76.92				103.39	98.29	93.66					0.0098 μM	100		100
0.0195 μM	100.9	86.53	77.59				101	102.2	97.31					0.0195 μM	100		100
0.0391 μM	106.77	84.3	75.79				101.11	100.82	93.61					0.0391 μM	100		100
0.0781 μM	97.38	80.51	79.02	97.54	99.61		94.91	94.76	87.15	95.36	95.43	89.73		0.0781 μM	100	100	100	100
0.1563 μM	92.74	97.96	106.67	94.71	97.7	98.23	98.33	105.61	98.34	94.91	93.6	89		0.1563 μM	100	71.76	100	100
0.3125 μM	85.53	96.17	104.18	94.18	98.15	95.62	99.96	101.2		97.71	92.81	89.53		0.3125 μM	77.19	100	56.49	49.6
0.625 μM	92.03	97.64	102.17	95.74	98.42	100.55	98.53	102.88	100.16	99.27	95.19	89.18		0.625 μM	85.89	100	69.04	44.94
1.25 μM	89.04	94.62	99.72	93.66	97.57	100.65	95.09	95.4	94.79	94.67	92.11	87.48		1.25 μM	75.06	100	38.67	33.45
2.5 μM	87.58	93.98	97.34	91.87	96.78	96.3	89.79	94.67	93.9	94.03	92.7	88.37		2.5 μM	6.48	27.05	33.13	30.16
5 μM	84.13	88.53	93.5	84.79	90.37	89.81	86.06	93.58	92	91.36	87.95	86.97		5 μM	0.04	25.28	17.93	40.37
10 μM	82.98	84.95	87.98	79.13	81.86	83.76	90.37	93.49	89.11	83.09	79.77	75		10 μM	0	25.56	0.01	13.44
100 μM	28.28	43.21	44.92				73.52	81.33	73.97					100 μM	0		0

## Sheet: Fig. 4
VERO CCL81 cell line
	CPE inhibition (%)
Concentrations	Calpeptin		S-Calpepin
0.0781 μM	10.2	0	0	0.33
0.1563 μM	12.75	5.21	24.54	7.18
0.3125 μM	26.94	21.14	28.32	10.33
0.625 μM	31.8	29.81	38.01	20.29
1.25 μM	41.2	49.13	52.68	61.52
2.5 μM	49.33	33.89	60.88	68.39
5 μM	61.85	61.52	63.97	88.53
10 μM	64.59	53.9	67.47	80.91
LC-HK2 cell line
	CPE inhibition (%)
Concentrations	Calpeptin		S-Calpepin
0.000000000001 μM	0		0	0
0.000000000001 μM	0		0	0
0.00000000001 μM	0		0	0
0.0000000001 μM	0	6.04	0	0
0.000000001 μM	0	0	0	0
0.00000001 μM	0	8.96	4.03	3.04
0.0000001 μM	0	9.11	0	1.04
0.000001 μM	0	10.66	0	4.71
0.00001 μM	0	0	5.52	8.92
0.0001 μM	0	0	7.19	6.77
0.001 μM	0.77	0	23.15	18.35
0.01 μM	18.96	24.54	22.53	19.69
0.1 μM	24.36	36.51	56.52	41.43
1 μM	60.75	50.4	87.89	72.23
10 μM	52.76	59.73	85.17	78.3

## Sheet: Fig. 5
treatment	hamster	dpi	titer - lung	RNA - lung	titer - trachea	RNA - trachea
			log TCID50/g	SARS-CoV-2 RNA copies/β actin RNA copies	log TCID50/g	SARS-CoV-2 RNA copies/β actin RNA copies
DMSO	16	day 3	10.6198	2.38792	6.84716	2.95599
DMSO	17	day 3	9.07806	2.49415	7.5563	2.86104
DMSO	18	day 3	9.72185	2.41281	4.53572	1.57198
DMSO	19	day 3	9.42597	2.86458	6.15836	2.32265
DMSO	20	day 3	11.426	2.52513	6.14754	1.81549
S-Calpeptin	1	day 3	8.98115	2.61075	7.62531	1.59374
S-Calpeptin	2	day 3	10.089	2.19358	5.2099	2.44094
S-Calpeptin	3	day 3	9.01111	2.07605	3.79099	1.13103
S-Calpeptin	4	day 3	10.277	2.13491	5.94939	3.08641
S-Calpeptin	5	day 3	9.5756	5.78386	7.02325	1.76908
DMSO	21	day 5	7.78666	2.18088	4.15724	3.38501
DMSO	22	day 5	6.98481	2.32522	3.25415	2.64159
DMSO	23	day 5	8.01223	2.47462	3.703	2.42728
DMSO	24	day 5	7.4624	2.28333	3.02288	1.75485
DMSO	25	day 5	6.89889	2.008	2.64782	2.03516
S-Calpeptin	6	day 5	7.00206	2.36296	0	1.72939
S-Calpeptin	7	day 5	7.05859	1.99367	0	2.0935
S-Calpeptin	8	day 5	6.97581	2.07326	0	2.16569
S-Calpeptin	9	day 5	7.09202	2.17834	2.78666	1.09659
S-Calpeptin	10	day 5	6.45294	1.94323	0	1.59729
DMSO	26	day 7	0	0.962468	0	0.728304
DMSO	27	day 7	0	0.793562	0	1.26644
DMSO	28	day 7	2.09312	1.11267	0	-0.0747341
DMSO	29	day 7	0	1.43756	0	2.11765
DMSO	30	day 7	0	1.22198	0	2.11696
S-Calpeptin	11	day 7	0	0.609604	0	0.370164
S-Calpeptin	12	day 7	1.7736	0.821722	0	-0.016897
S-Calpeptin	13	day 7	0	0.483656	0	-0.638316
S-Calpeptin	14	day 7	0	0.374932	0	0.1661
S-Calpeptin	15	day 7	0	1.46925	0	0.0909524

## Sheet: Fig. S3
panel	Figure S3 data
a	Calpeptin (nM)	Residual activity (Vi/V0)
	0	1	1	1	1
	0.01	0.791714	0.822839	0.784851	0.892421
	0.018	0.691981	0.793468	0.879268	0.979219
	0.0324	0.626621	0.767153	0.801152	0.870116
	0.0583	0.621377	0.599389	0.791121	0.930196
	0.105	0.480073	0.567716		0.776435
	0.1891	0.460241	0.557989	0.521895	0.756859
	0.3403	0.344584	0.387782	0.493125	0.523025
	0.6125	0.405988	0.422557	0.363594	0.424221
	1.1025	0.281464	0.271475	0.287041	0.320758
	1.9846	0.226879	0.329558	0.262018	0.21264
	3.5722	0.121663	0.119596	0.133951	0.129998
	6.43	0.0791383	0.0398499	0.0907282	0.0893743
	11.5471	0.0374711	0.0274905	0.0391358	0.0426851
	20.8333	0.00691285		0.0190731	0.0156316
	37.5	-0.0387128	-0.0486346	0.0123279	0.0124201
	S-Calpeptin (nM)	Residual activity (Vi/V0)
	0	1	1	1	1	1
	0.01	1.02804	1.06709	0.962887	0.941362	0.922522
	0.018	1.06236	1.23766	0.972411	0.862393	0.868393
	0.0324	0.931858	1.21523	0.823754	0.888959	0.860503
	0.0583			0.756223	0.829161	0.76713
	0.105	1.10389	0.875703	0.758057	0.663592	0.684655
	0.1891	0.636347	0.712918	0.685469	0.613672	0.692623
	0.3403	0.44193	0.355594	0.54703	0.559884	0.619102
	0.6125	0.561987	0.589362	0.463383	0.393808	0.370684
	1.1025	0.468292	0.427442	0.385266	0.335536	0.294856
	1.9846	0.288796	0.294804	0.233232	0.226544	0.177231
	3.5722	0.202064	0.243343	0.165821	0.147234	0.11612
	6.43		0.139927	0.0974099	0.0972087	0.0349611
	11.5471	0.0110669	0.110768	0.114853	0.0688994	0.0295696
	20.8333	0.0859861	-0.0671526	0.0473103	0.0384504	0.0188469
	37.5	-0.056951	-0.134676	0.0270047	0.00537676	-0.000680047
	GC376 (nM)	Residual activity (Vi/V0)
	0	1	1	1	1	1
	0.01	1	1.16799	0.97862	1.16367	0.970952
	0.018	1.04512	0.953682	0.878746	1.06787	0.891006
	0.0324	1.00844	0.954073	1.05215	1.09749	0.973106
	0.0583			0.961847	1.10358	1.00031
	0.105	0.712555	0.775587	0.885701	0.99617	0.915429
	0.1891	0.687049	0.770071	0.838113	0.935753	0.935411
	0.3403	0.585734	0.565572	0.900152	0.82926	0.712938
	0.6125	0.545425	0.38894	0.883337	0.683934	0.539377
	1.1025	0.385413	0.281858	0.623056	0.460394	0.426193
	1.9846		0.254478	0.437436	0.342582	0.223004
	3.5722	0.118853	0.189516	0.349381	0.232604	0.209677
	6.43	0.118193	0.152863	0.213365	0.17879	0.152912
	11.5471	0.0972609	0.0920494	0.161723	0.0792952	0.0800218
	20.8333	-0.0106077	0.0634975	0.0961865	0.0372402	0.0449667
	37.5	0.0548301	-0.0296745	0.0566457		0.0167147
b	Calpeptin (nM)	Residual activity (Vi/V0)
	0	1	1	1	1	1	1	1	1	1	1
	0.01	0.927683	1.05861	0.862406	0.934756	0.977701	1.01652	0.98319	0.672732	1.18118	1.13361
	0.018	0.875646	0.920324	0.927138	0.976151	0.971223	1.05777	1.01327	1.06055	1.26168	1.01541
	0.0324	0.829407	0.941763	0.83724	0.941155	1.0025	0.976892	1.07639	1.18606	1.27386	1.3352
	0.0583	0.723173	0.838063	0.750557	0.935586	0.929259	0.950085	1.07262	1.14559	1.24077	1.23831
	0.105	0.635181	0.689308	0.634155	0.97717	0.931923	0.926207	1.17037	1.24353	1.29907	0.953715
	0.1891	0.479613	0.526087	0.483129	0.8363	0.848474	0.86653	1.04548	0.994805	1.27629	0.793886
	0.3403	0.191236	0.331145	0.244153	0.701332	0.672385	0.603933	0.913629	0.934115	1.07601	0.636166
	0.6125	0.296634	0.327976	0.271762	0.860805	0.876866	0.888029	0.612144	0.722913	0.76993	0.395283
	1.1025	0.192231	0.211654	0.17774	0.737183	0.72496	0.670222	0.500907	0.604508	0.619367	0.292012
	1.9846	0.112717	0.126184	0.110202	0.428255	0.421927	0.4519	0.430847	0.433218	0.433327	0.207073
	3.5722	0.0778911	0.0828982	0.0677987	0.265775	0.27403	0.30234	0.240662	0.232727	0.267259	0.157303
	6.43	0.0451696	0.0542549	0.0405453	0.140879	0.14922	0.169533	0.133988	0.130122	0.152011	0.0831037
	11.5471	0.0253342	0.0292551	0.0229181	0.0763087	0.0859866	0.0901847	0.0867725	0.0897853	0.0892572	0.0515615
	20.8333	0.0136161	0.0157525	0.0130882	0.0338232	0.0382951	0.0407381	0.0480224	0.0439473	0.0498732	0.0276409
	37.5	0.00664603	0.00728343	0.0070395	0.0113591	0.0113499	0.0128171	0.0231848	0.0210271	0.0246618	0.0162659
	S-Calpeptin (nM)	Residual activity (Vi/V0)
	0	1	1	1	1	1	1	1	1	1	1
	0.01	1.02533	1.00851	1.01078	1.07801	1.02828	1.03144	1.03648	1.20096	1.42564	1.05047
	0.018	1.03576	0.872758	0.998799	0.981762	1.04203	1.06204	0.981777	1.14864	1.34852	1.02442
	0.0324	1.10033	1.08779	1.07867	0.902431	0.956696	1.00635	0.980282	1.2694	1.45347	0.914222
	0.0583	0.896791	0.923111	0.886183	0.957651	1.00111	1.00626	1.05218	1.25447	1.37675	1.0256
	0.105	0.679967	0.692466	0.710993	0.856897	0.908992	1.0072	0.837739	1.07066	1.05256	0.914037
	0.1891	0.509526	0.574627	0.508807	0.774506	0.781829	0.819333	0.750087	1.05403	0.988639	0.715841
	0.3403	0.311661	0.343133	0.275724	0.538819	0.565889	0.558884	0.412883	0.612221	0.598383	0.510686
	0.6125	0.268286	0.313892	0.276738	0.635903	0.630149	0.619961	0.514981	0.831316	0.666923	0.331063
	1.1025	0.20125	0.196482	0.162363	0.414344	0.392406	0.331125	0.397487	0.575813	0.511408	0.21329
	1.9846	0.119197	0.110841	0.114423	0.308801	0.317968	0.326729	0.221884	0.296759	0.309942	0.144996
	3.5722	0.0816002	0.08564	0.0788781	0.0993977	0.0965384	0.105311	0.135085	0.192019	0.188928	0.112576
	6.43	0.0485155	0.0460268	0.0440598	0.144661	0.154214	0.17607	0.0713605	0.105309	0.0902268	0.0687843
	11.5471	0.0113466	0.0257238	0.0246516	0.0777821	0.0851167	0.0856109	0.0338769	0.0466265	0.0431105	0.0348809
	20.8333	0.0147832	0.0143036	0.0135906	0.0350668	0.0346195	0.0379942	0.0151581	0.0250761	0.0205527	0.0224131
	37.5	0.0103849	0.00711064	0.00749253	0.0133457	0.0135271	0.0142772	0.00142703	0.00771895	0.00754801	0.0128144
	GC376 (nM)	Residual activity (Vi/V0)
	0	1	1	1	1	1	1	1	1	1	1
	0.01	0.917884	0.922801	0.836909	1.08599	1.12348	1.04595	1.0259	1.00494	1.08866	0.869198
	0.018	1.0727	1.06756	0.941494	1.13113	1.08796	1.07317	0.937305	0.852724	0.955285	0.948414
	0.0324	0.871976	1.19388	0.942202	1.08027	1.03824	1.01195	0.98107	0.949835	1.03708	1.08064
	0.0583	0.677072	0.550277	0.865764	0.99901	0.968184	0.99403	0.933586	0.847451	0.9641	1.03442
	0.105	0.679312	1.04821	0.665903	0.927793	0.830443	0.851967	0.915236	0.860809	0.984744	0.983641
	0.1891	0.467243	0.773996	0.543561	0.644437	0.638371	0.598356	0.870648	0.768495	0.885456	0.796786
	0.3403	0.272407	0.477072	0.332575	0.418944	0.397047	0.400287	0.657514	0.596179	0.648914	0.61173
	0.6125	0.278985	0.415547	0.227679	0.726796	0.67936	0.703079	0.648716	0.660786	0.654373	0.459121
	1.1025	0.22195	0.26732	0.209772	0.543947	0.51591	0.522285	0.457813	0.480981	0.448042	0.290321
	1.9846	0.164921	0.209324	0.165757	0.352212	0.332335	0.351786	0.248653	0.266245	0.258917	0.185675
	3.5722	0.116908	0.162349	0.0898098	0.206992	0.192915	0.201945	0.195967	0.213525	0.206248	0.142845
	6.43	0.071055	0.117995	0.0813691	0.128908	0.126966	0.130178	0.129502	0.138399	0.139025	0.0992529
	11.5471	0.04564	0.0581234	0.0409179	0.0791397	0.0702911	0.0735401	0.0882198	0.0960601	0.0952315	0.0590869
	20.8333	0.0229832	0.0293084	0.0248781	0.0299836	0.0281535	0.0287988	0.0517618	0.0515125	0.051978	0.0337792
	37.5	0.0103623	0.0145269	0.0113956	0.0106351	0.0103569	0.0107452	0.0241803	0.0249074	0.0235143	0.0200211
c	Calpeptin (nM)	Residual activity (Vi/V0)
	0	1	1	1	1	1	1	1	1
	0.01	0.749185	0.866176	0.96646	0.978294	1.03396	0.89592	1.04932	1.04265
	0.018	1.42568	1.07084	0.811073	0.946018	1.01644	0.79831	1.05249	1.10665
	0.0324	0.61552	0.710262	0.898934	0.88518	0.974146	0.778588	1.07334	1.10644
	0.0583	0.467768	0.557326	0.882082	0.907033	0.949863	0.731679	1.13527	1.04023
	0.105	0.339466	0.469667	0.93905	1.0131	0.877639	0.551522	1.04676	0.929913
	0.1891	0.221782	0.363805	0.785215	0.762883	0.784353	0.336071	0.905501	0.725302
	0.3403	0.127029	0.18611	0.592647	0.619855	0.654551	0.18051	0.684096	0.495069
	0.6125	0.0831545	0.0899014	0.617125	0.664754	0.603196	0.111615	0.312667	0.292041
	1.1025	0.0725819	0.0649994	0.401549	0.487933	0.444118	0.0806699	0.176338	0.156842
	1.9846	0.0299484	0.0385583	0.229913	0.292549	0.28013	0.0316459	0.0616837	0.0750789
	3.5722	0.00793328	0.00929879	0.124005	0.126469	0.0912516	0.0153978	0.0273805	0.0284118
	6.43	0.00619994	0.00449204	0.0304795	0.0414659	0.0259099	0.0074041	0.00825082	0.0169913
	11.5471	0.00137941	-0.000625741	0.00104479	0.0145137	0.0077081	0.00404818	0.0043908	0.0066996
	20.8333	0.00134311	-0.00030714	-0.00943122	0.000885555	-0.0156584	-0.000311479	0.00289322	0.00230959
	37.5	0.00039663	-0.00173053	-0.0171647	-0.00577835	-0.0140167	0.000548768	0.000757415	-0.000262606
	S-Calpeptin (nM)	Residual activity (Vi/V0)
	0	1	1	1	1	1	1	1	1
	0.01	0.898247	0.94382	1.01636	0.943169	0.983751	0.973441	1.00938	0.992517
	0.018	0.706299	0.8048	0.969712	0.945188	0.965005	0.927295	1.04408	0.990464
	0.0324	0.474278	0.663998	0.937875	0.884486	0.86265	0.931852	1.23652	0.910012
	0.0583	0.0113152	0.0167376	0.945839	0.687701	0.971335	0.834803	1.1467	0.76422
	0.105	0.500845	0.500162	0.894781	0.831833	0.898327	0.701895	1.14309	0.620717
	0.1891	0.244677	0.237405	0.771206	0.760589	0.810766	0.522392	1.02029	0.42487
	0.3403	0.151767	0.13857	0.63044	0.611239	0.633215	0.380251	0.686677	0.211678
	0.6125	0.102971	0.109729	0.447764	0.487095	0.544159	0.17901	0.391928	0.126918
	1.1025	0.0579839	0.0604915	0.294574	0.299322	0.355372	0.18952	0.200444	0.0578449
	1.9846	0.033424	0.0310297	0.10548	0.118354	0.0767842	0.106067	0.0668745	0.0380031
	3.5722	0.0129708	0.0109922	0.0385984	0.0367624	0.0376848	0.0207779	0.030846	0.0215699
	6.43	0.00894335	0.00659126	0.00960668	0.00866604	0.0171672	0.0108407	0.0120168	0.00795861
	11.5471	0.00317321	0.00427514	0.00160174	0.00101102	0.00494453	0.00358352	0.00537813	-0.00403
	20.8333	0.00119492	0.00188409	-0.00263798	-0.00291845	-0.0017422	0.00135801	0.00154784	-0.0005112
	37.5	0.000409825	0.00152721	-0.00542491	-0.00354721	-0.00266071	0.000703963	-4.37697e-06	-0.00108619
	GC376 (nM)	Residual activity (Vi/V0)
	0	1	1	1	1	1	1	1	1
	0.01	1.0857	1.077	0.977434	0.898242	0.991041	0.85117	1.10024	0.867886
	0.018	1.33637	1.26636	0.966241	0.930226	1.04029	0.896534	1.12366	0.959675
	0.0324	1.03851	0.898054	0.951746	0.908753	1.01906	0.96877	1.29172	0.860372
	0.0583	0.651792	0.515864	0.889555	0.84608	0.982557	0.943576	1.22148	0.842723
	0.105	0.962192	0.738935	0.944248	0.808108	0.88007	0.814172	1.28494	0.758061
	0.1891	0.697173	0.442825	0.813724	0.709422	0.893364	0.743351	1.06579	0.638913
	0.3403	0.624742	0.349679	0.495577	0.452689	0.487314	0.593893	0.973811	0.475215
	0.6125	0.330725	0.245691	0.441149	0.4505	0.491724	0.468068	0.532666	0.367448
	1.1025	0.303132	0.176498	0.294756	0.286753	0.279811	0.314117	0.356448	0.241443
	1.9846	0.129591	0.0835101	0.127907	0.155726	0.123081	0.25799	0.165129	0.133592
	3.5722	0.0553936	0.0292516	0.0433093	0.0448815	0.0463299	0.0482089	0.0692723	0.0786074
	6.43	0.0381129	0.0160034	0.0182016	0.0162263	0.0169069	0.0220078	0.0340406	0.0310747
	11.5471	0.0191904	0.0128695	0.0070796	0.0032613	0.00225423	0.0104842	0.01678	0.0136724
	20.8333	0.0039383	0.00273008	0.00238227	0.000832927	-0.00283708	0.00458447	0.00797675	0.00416528
	37.5	-0.000723357	0.000170942	-0.00244688	-0.00576335	-0.00861971	0.00154861	0.0039602	0.0055598
d		Inhibitor (µM)
		0		0.156		0.313		0.625		1.25		2.5		5		10
	Substrate (µM)	Vi (RFU/s)
	0	0	0	0	0	0	0	0	0	0	0	0	0	0	0	0	0
	62.5	161.37	176.117	45.41	52.75	31.13	33.72	16.26	17.9933	8.15667	9.94	4.03667	4.83667	1.84	2.24333	1.27	1.28
	125	261.973	273.31	74.2167	95.79	50.17	61.3067	28.25	34.9367	15.2867	17.7767	7.41	8.78333	4.57333	3.80333	2.27667	2.14667
	250	315.713	373.417	123.203	133.21	86.88	82.64	48.86	50.6533	27.0367	26.4733	13.9033	14.4033	5.83667	5.92333	3.13667	3.27
	500	326.383	413.217	181.527	179.64	121.29	119.377	80.95	101.937	40.61	47.0833	24.5033	24.5733	10.5767	9.30667	2.03	3.42
	1000	362.167	403.31	167.53	219.72	102.133	205.35	68.9433	91.99	43.9567	56.2467	23.1333	27.0767	14.6167	17.2833	8.31	8.00667
e		Inhibitor (µM)
		0		0.156		0.313		0.625		1.25		2.5		5		10
	Substrate (µM)	Vi (RFU/s)
	0	0	0	0	0	0	0	0	0	0	0	0	0	0	0	0	0
	62.5	160.879	179.664	85.8829	106.005	51.1286	57.3876	27.0057	31.6314	11.3981	14.0257	6.30095	6.53333	2.72667	3.40571	1.28476	1.48191
	125	251.697	268.465	125.494	142.073	80.2019	88.5	42.2314	47.1857	20.1752	22.3067	9.67429	10.4171	5.49714	5.51429	2.44571	2.35714
	250	276.888	324.801	181.711	183.4	119.882	108.136	65.3867	68.6009	31.0495	31.3171	16.3648	15.7067	6.83333	7.82762	2.69143	3.46571
	500	287.729	353.257	242.618	242.055	149.441	144.306	86.3819	99.0143	45.4952	46.4029	21.081	22.7114	10.34	10.6533	4.06095	3.78286
	1000	316.53	387.973	260.713	369.987	154.26	246.393	92.25	139.353	60.83	69.6667	26.93	36.6767	18.79	13.4933	5.27333	7.87
f		Inhibitor (µM)
		0		0.156		0.313		0.625		1.25		2.5		5		10
	Substrate (µM)	Vi (RFU/s)
	0	0	0	0	0	0	0	0	0	0	0	0	0	0	0	0	0
	62.5	150.267	146.193	70.7595	78.7131	47.5	56.225	29.5071	34.1226	16.0869	19.85	9.86429	11.0512	5.68691	6.06548	2.83571	2.50833
	125	242.015	248.641	117.759	127.139	83.5552	87.5964	52.0648	61.069	29.5495	34.575	14.8086	17.8893	9.90381	10.006	5.25429	4.99524
	250	277.967	322.997	175.46	196.878	127.417	122.854	88.17	84.341	51.3367	51.1771	31.1	30.1314	14.7433	16.1562	6.21667	7.67524
	500	366.967	345.616	229.66	240.656	175.663	187.453	129.247	129.466	75.9433	75.3981	46.89	43.5495	25.4567	25.06	15.2	12.9467
	1000	338.507	634.65	243.157	363.7	156.23	233.867	118.62	151	75.9667	110.817	46.65	55.7333	43.13	38	22.27	22.7833
g		Inhibitor (µM)
		0		0.4		1		2.5		6.25		15.6		39		97.6
	Substrate (µM)	Vi (RFU/s)
	0	0	0	0	0	0	0	0	0	0	0	0	0	0	0	0	0
	114	14.0754	14.0738	12.8153	12.5654	12.6927	11.5966	11.8575	11.5998	7.74848	7.42563	3.64283	3.01302	1.56587	1.43732	0.697064	0.697431
	228	38.1183	36.776	31.6955	31.6893	29.8856	28.8704	30.5601	26.1535	20.3396	18.7056	8.15096	8.0897	3.92984	3.97722	1.80649	1.59754
	455	72.4997	68.5747	64.5637	59.8267	59.0228	52.8698	53.2092	51.9077	37.0365	36.4125	15.6325	15.9761	7.62733	7.34551	3.14201	3.10364
h		Inhibitor (µM)
		0		0.4		1		2.5		6.25		15.6		39		97.6
	Substrate (µM)	Vi (RFU/s)
	0	0	0	0	0	0	0	0	0	0	0	0	0	0	0	0	0
	114	33.7304	23.6737	24.654	19.2435	23.5261	18.635	20.7527	16.0043	14.3985	10.0333	6.44867	4.8989	3.01521	2.30885	1.33672	1.11805
	228	53.0637	47.8576	36.989	38.0649	36.4215	36.0826	33.5215	33.8839	24.9307	22.7309	10.8057	5.45957	4.82156	4.50568	2.17846	2.02542
	455	89.2969	81.3092	71.3505	70.1307	66.2896	66.1624	65.6737	65.7719	44.4693	44.266	18.1935	15.6362	8.94223	8.64209	3.99181	3.78266

## Sheet: Fig. S5C
32	32	40	40	48	48	56	56	64	64	72	72
NEGATIVE	POSITIVE	NEGATIVE	POSITIVE	NEGATIVE	POSITIVE	NEGATIVE	POSITIVE	NEGATIVE	POSITIVE	NEGATIVE	POSITIVE
1.8496	2.37558	2.35771	3.06226	2.98626	2.89515	2.70217	3.53227	3.64079	3.39715	2.43074	2.73124
1.76773	2.35112	2.12226	2.80761	2.69956	2.59353	2.63827	3.15659	2.93193	3.01539	2.2656	2.5651
1.69192	2.16307	2.05474	2.60275	2.35412	2.13947	2.58208	3.14316	2.69747	2.79705	2.14802	2.21524
1.68858	2.10559	2.01314	2.50108	2.19606	2.01734	2.24747	3.0618	2.44981	2.64147	2.02711	2.1967
1.65399	2.07183	1.99202	2.45326	2.11494	1.94184	2.19735	3.02567	2.42958	2.43943	1.97281	2.16697
1.33296	2.05337	1.95703	2.43132	2.00894	1.9331	2.16241	2.94872	2.28604	2.39745	1.9527	2.12293
1.20283	1.83044	1.93966	2.37558	1.93529	1.92945	2.10358	2.82414	2.19606	2.37321	1.92872	2.04373
1.18987	1.81729	1.90222	2.2235	1.91404	1.91257	2.00683	2.73743	2.17866	2.35352	1.91772	2.02571
1.1328	1.67348	1.81185	2.06501	1.88808	1.90666	1.99485	2.72607	2.10156	2.34271	1.86554	1.99344
1.07925	1.65314	1.78045	2.0005	1.84196	1.81108	1.98493	2.65532	2.03474	2.31302	1.82194	1.97995
1.06875	1.65228	1.77012	1.94619	1.79229	1.80171	1.96924	2.63131	2.02014	2.30753	1.77728	1.9771
1.03523	1.60553	1.75331	1.94619	1.79229	1.79386	1.95919	2.58372	2.01525	2.29712	1.7749	1.9721
1.03387	1.60202	1.71263	1.94401	1.77649	1.78756	1.92359	2.53802	1.98706	2.29343	1.76693	1.96278
1.02977	1.60114	1.69691	1.94401	1.72084	1.7404	1.92286	2.49148	1.9828	2.28543	1.76374	1.92286
0.99919	1.59496	1.69109	1.76454	1.72084	1.73146	1.91183	2.47387	1.95703	2.2811	1.75492	1.91551
0.88705	1.58075	1.65228	1.76454	1.69608	1.72575	1.90444	2.41211	1.95486	2.26061	1.74202	1.89479
0.87907	1.54648	1.65143	1.73065	1.67853	1.69109	1.89106	2.39568	1.94908	2.20119	1.72575	1.89479
0.81411	1.54557	1.64115	1.71756	1.63599	1.69109	1.8791	2.39332	1.94908	2.19991	1.68608	1.88434
0.7966	1.52444	1.63426	1.71592	1.6029	1.67264	1.85112	2.28172	1.92726	2.18254	1.68356	1.8806
0.74159	1.49549	1.6334	1.71263	1.59849	1.66757	1.8496	2.26684	1.91478	2.18189	1.64972	1.86024
0.63949	1.47842	1.62994	1.69275	1.58965	1.65314	1.84196	2.25686	1.89106	2.16111	1.64201	1.86024
1.82039	1.47173	1.62127	1.68273	1.58876	1.64887	1.83275	2.2254	1.89032	2.15392	1.64029	1.83889
1.75009	1.46308	1.60904	1.68273	1.55829	1.64029	1.83044	2.19606	1.87007	2.13022	1.63512	1.83352
1.67095	1.45922	1.59053	1.65995	1.54374	1.63771	1.82581	2.19606	1.86931	2.03336	1.63081	1.73959
1.62561	1.45438	1.58787	1.65654	1.52998	1.61167	1.81185	2.16241	1.82581	2.00824	1.62127	1.72494
1.45825	1.45341	1.58253	1.65228	1.52721	1.60817	1.78677	2.09013	1.81962	1.98493	1.60729	1.69525
1.44563	1.45049	1.5736	1.62908	1.52074	1.60202	1.78282	2.06774	1.80249	1.97852	1.59584	1.67095
1.44074	1.43878	1.5483	1.62908	1.4936	1.59937	1.76773	1.96995	1.79386	1.97067	1.55194	1.66588
1.4319	1.41207	1.541	1.59673	1.49077	1.59761	1.75894	1.93164	1.78677	1.9678	1.51237	1.65995
1.32234	1.41207	1.52998	1.59673	1.48887	1.59584	1.74929	1.92139	1.7749	1.96565	1.47842	1.6591
1.31485	1.39802	1.50676	1.57181	1.48508	1.58164	1.7339	1.91551	1.76773	1.96422	1.47555	1.64544
1.29431	1.38383	1.49549	1.57001	1.48223	1.57628	1.71181	1.90148	1.74929	1.96278	1.47077	1.63857
1.27787	1.3777	1.48318	1.5601	1.47364	1.561	1.70768	1.89404	1.73959	1.94401	1.45922	1.6108
1.24772	1.36226	1.47173	1.53458	1.45341	1.55285	1.65825	1.8496	1.72166	1.94038	1.45535	1.60817
1.22491	1.34873	1.46981	1.52906	1.43289	1.55012	1.64287	1.84578	1.70355	1.9382	1.44952	1.60553
1.18274	1.34769	1.46597	1.51423	1.42796	1.54283	1.63426	1.8289	1.69857	1.93675	1.44563	1.59937
1.17316	1.32872	1.45438	1.5077	1.41805	1.51795	1.63081	1.79622	1.69359	1.92872	1.43976	1.58698
1.17316	1.31378	1.44952	1.49643	1.41805	1.51143	1.6204	1.7852	1.6844	1.92652	1.40205	1.58164
1.16592	1.31271	1.44563	1.49077	1.39701	1.49926	1.59496	1.78124	1.68021	1.91183	1.40104	1.57897
1.1635	1.30948	1.43486	1.48698	1.36433	1.4936	1.56371	1.77569	1.67769	1.81729	1.39802	1.57807
1.14395	1.29867	1.43486	1.48698	1.36226	1.49077	1.56371	1.7741	1.67685	1.81185	1.38077	1.57718
1.139	1.2954	1.41007	1.46885	1.3414	1.47746	1.55103	1.77092	1.65314	1.80796	1.36019	1.57181
1.09739	1.26901	1.39802	1.46404	1.3414	1.46404	1.54466	1.71428	1.65314	1.80171	1.34873	1.55103
1.09224	1.25448	1.35915	1.45535	1.33929	1.44367	1.52721	1.69608	1.64201	1.79701	1.33929	1.5483
1.06742	1.2511	1.33718	1.45535	1.33929	1.43584	1.52444	1.69025	1.63599	1.76454	1.32553	1.54739
1.0366	1.24319	1.33084	1.45438	1.3319	1.43486	1.52351	1.6574	1.61691	1.76294	1.31807	1.53274
1.02152	1.24205	1.303	1.4378	1.32766	1.4319	1.51888	1.6463	1.60729	1.73715	1.31271	1.52629
1.01876	1.22835	1.30084	1.4378	1.3266	1.42796	1.5105	1.62821	1.6029	1.7282	1.31163	1.52074
1.00201	1.20049	1.29867	1.43289	1.3202	1.42301	1.49737	1.60114	1.58965	1.72657	1.3084	1.51237
0.9618	1.19105	1.28776	1.42499	1.30948	1.41705	1.49549	1.59319	1.58965	1.72248	1.30732	1.51143
0.95444	1.18987	1.28447	1.41904	1.3084	1.40707	1.47555	1.58432	1.58698	1.72002	1.29975	1.49926
0.9305	1.18154	1.27566	1.40406	1.30408	1.40406	1.46597	1.57986	1.57449	1.70768	1.2954	1.49077
0.91368	1.18154	1.26232	1.37974	1.2954	1.396	1.465	1.56551	1.56281	1.68524	1.28337	1.48887
0.90903	1.17316	1.26232	1.34455	1.29322	1.36846	1.46404	1.56371	1.55648	1.67011	1.27345	1.48508
0.89654	1.17075	1.24998	1.34034	1.29104	1.36226	1.46115	1.55648	1.54374	1.66673	1.26678	1.48033
0.89654	1.16592	1.24092	1.33084	1.27566	1.35915	1.46018	1.55557	1.54008	1.65484	1.2511	1.48033
0.87424	1.14148	1.23179	1.3202	1.26344	1.35395	1.45535	1.55557	1.53734	1.64887	1.22375	1.47842
0.8596	1.13404	1.22029	1.31271	1.26121	1.33402	1.45147	1.54466	1.52998	1.64373	1.22375	1.46308
0.81411	1.13404	1.21566	1.30624	1.24319	1.32872	1.45147	1.54008	1.52998	1.63599	1.20868	1.45825
0.80189	1.11776	1.21334	1.30624	1.24205	1.31485	1.44074	1.53458	1.52814	1.63254	1.20868	1.4466
0.79305	1.10507	1.18987	1.29975	1.2375	1.30732	1.424	1.53274	1.52536	1.62387	1.20518	1.43976
0.7859	1.08965	1.18987	1.29975	1.23179	1.30732	1.41705	1.53274	1.52444	1.61167	1.17196	1.43289
0.72622	1.07401	1.17796	1.27897	1.22375	1.30084	1.40205	1.5309	1.51795	1.59496	1.17075	1.4319
0.72037	1.07138	1.17436	1.26344	1.2226	1.29213	1.39094	1.5309	1.51609	1.59319	1.15743	1.42895
0.70853	1.0608	1.17075	1.26344	1.20518	1.28995	1.39094	1.51795	1.5105	1.58432	1.14764	1.42301
0.66754	1.05947	1.15986	1.24205	1.20283	1.28776	1.38993	1.51516	1.50863	1.55194	1.13777	1.41407
0.63949	1.04742	1.15743	1.23179	1.20283	1.28667	1.38281	1.51423	1.50395	1.54191	1.1328	1.41007
2.68121	1.03523	1.14887	1.21682	1.19813	1.28337	1.38179	1.50863	1.50395	1.541	1.11776	1.40607
2.64628	1.03251	1.14641	1.21101	1.19342	1.28117	1.37872	1.50583	1.49643	1.53274	1.11143	1.40205
2.6297	1.01737	1.14641	1.19813	1.18987	1.27897	1.37565	1.49455	1.48413	1.51795	1.11016	1.38891
2.44289	1.01321	1.1253	1.18987	1.18631	1.27234	1.36226	1.49266	1.47364	1.50395	1.1038	1.3879
2.24998	1.00622	1.10635	1.18154	1.18512	1.27012	1.35499	1.48318	1.47077	1.50208	1.10124	1.38281
1.86554	1.00622	1.10507	1.18035	1.18512	1.26678	1.35291	1.46981	1.46018	1.49832	1.09482	1.3777
1.58432	1.00342	1.09867	1.17075	1.18512	1.26456	1.35082	1.46404	1.45922	1.49171	1.08706	1.37257
1.58075	0.99636	1.08706	1.17075	1.18035	1.26456	1.34455	1.45825	1.45632	1.48603	1.08186	1.36639
1.57539	0.99636	1.08576	1.16471	1.18035	1.26232	1.34455	1.45438	1.45438	1.48223	1.07006	1.35499
1.54374	0.99353	1.07663	1.15254	1.17676	1.25336	1.34245	1.44367	1.44172	1.46597	1.06742	1.35499
1.49549	0.99069	1.06478	1.14641	1.17556	1.24205	1.33718	1.4427	1.4378	1.465	1.06478	1.35291
1.48223	0.98498	1.05279	1.1328	1.17075	1.23864	1.33402	1.42202	1.43092	1.45049	1.0608	1.3414
1.40004	0.97923	1.04877	1.1253	1.17075	1.2375	1.3266	1.42103	1.42301	1.44172	1.05947	1.3414
1.31163	0.9749	1.04742	1.12028	1.16592	1.23636	1.3234	1.40305	1.42103	1.44172	1.0568	1.33402
1.2145	0.97346	1.04473	1.12028	1.15377	1.23522	1.31378	1.39195	1.41506	1.4378	1.05547	1.32872
1.15864	0.96473	1.0366	1.11902	1.15009	1.22606	1.30948	1.38993	1.41407	1.43584	1.04202	1.31807
1.09996	0.9618	1.03387	1.11397	1.13653	1.1946	1.30624	1.37667	1.41307	1.42301	1.04067	1.317
1.07138	0.95	1.02977	1.10507	1.13653	1.19224	1.30192	1.3736	1.41207	1.41207	1.03387	1.29758
1.04742	0.94254	1.02977	1.1038	1.12781	1.18749	1.30192	1.37154	1.40907	1.41207	1.03387	1.29213
0.96326	0.93955	1.02703	1.08316	1.12656	1.18749	1.29758	1.36846	1.40305	1.41007	1.03251	1.29104
0.80715	0.93654	1.02152	1.0661	1.12656	1.18393	1.29758	1.36846	1.40305	1.40406	1.02152	1.28667
0.7966	0.92594	1.01181	1.05279	1.12154	1.18393	1.27897	1.35811	1.39701	1.40004	1.01598	1.28007
0.66754	0.92442	1.01181	1.05279	1.12154	1.18154	1.27123	1.35291	1.396	1.39903	1.00342	1.27234
0.63949	0.92289	1.01181	1.05145	1.12154	1.17436	1.26232	1.35082	1.38891	1.39903	1.00201	1.25897
0.63949	0.92289	1.00342	1.05145	1.11776	1.16713	1.25785	1.33613	1.37974	1.3879	0.98926	1.25223
0.63949	0.92136	0.99778	1.03523	1.1165	1.15621	1.25673	1.3202	1.3777	1.38688	0.98784	1.24205
1.79622	0.91983	0.99636	1.02977	1.11523	1.15621	1.25448	1.3084	1.37667	1.38484	0.98641	1.23978
1.61429	0.91983	0.99211	1.02977	1.1127	1.15377	1.25223	1.29758	1.37565	1.37154	0.98354	1.23522
1.61342	0.90903	0.98784	1.0229	1.11016	1.14887	1.24998	1.29431	1.37565	1.36846	0.97779	1.23408
1.37872	0.90437	0.98211	1.01876	1.10762	1.14148	1.24772	1.28227	1.36639	1.36226	0.97346	1.23065
1.28117	0.89968	0.98067	1.01876	1.10762	1.13031	1.24319	1.28117	1.36433	1.36019	0.96619	1.22491
1.27566	0.89654	0.97779	1.01181	1.10507	1.12906	1.23522	1.27345	1.36019	1.35915	0.95739	1.21218
1.23065	0.88067	0.96619	1.01181	1.10124	1.12781	1.22835	1.27123	1.35499	1.35499	0.95739	1.20518
1.15621	0.88067	0.96473	1.00342	1.09867	1.11902	1.22606	1.26678	1.35395	1.35499	0.94553	1.19696
1.08186	0.87746	0.96033	1.0006	1.09867	1.11143	1.22491	1.25897	1.35395	1.35395	0.94254	1.19224
1.07925	0.87424	0.94553	0.99211	1.09095	1.11143	1.22029	1.2511	1.35395	1.35291	0.93805	1.17316
1.0568	0.86939	0.94254	0.98784	1.07925	1.10252	1.22029	1.24205	1.35291	1.35291	0.93352	1.16834
1.04337	0.86124	0.93654	0.98784	1.07663	1.10124	1.21914	1.23864	1.35187	1.35082	0.93352	1.16834
0.95296	0.85467	0.92594	0.98211	1.07532	1.09482	1.21566	1.22721	1.35082	1.34769	0.93201	1.16834
0.93654	0.85467	0.91522	0.98211	1.0727	1.09482	1.20751	1.22029	1.34978	1.34455	0.92898	1.16471
0.8596	0.85467	0.91058	0.97346	1.07138	1.09353	1.20049	1.21218	1.34769	1.34245	0.92594	1.15986
0.83969	0.84804	0.89181	0.97346	1.07138	1.09353	1.19931	1.19813	1.34664	1.3266	0.92442	1.15864
0.83632	0.84471	0.88864	0.9691	1.06478	1.09353	1.19105	1.19696	1.34455	1.3084	0.9183	1.15864
0.82614	0.82785	0.88705	0.96764	1.05947	1.09224	1.18987	1.19342	1.33718	1.30516	0.91676	1.15864
0.79127	0.821	0.88387	0.96326	1.04202	1.09095	1.18868	1.19105	1.33613	1.303	0.91676	1.15621
0.78411	0.81584	0.88227	0.96326	1.04067	1.09095	1.18512	1.18987	1.33507	1.29758	0.91522	1.15621
0.70454	0.81237	0.87101	0.95739	1.04067	1.09095	1.18274	1.18868	1.33296	1.28447	0.91522	1.15499
0.69446	0.81237	0.86777	0.95444	1.0366	1.08706	1.18154	1.18393	1.33296	1.28117	0.91368	1.14887
0.66754	0.81063	0.86614	0.94702	1.03387	1.08186	1.17796	1.18274	1.33084	1.27787	0.91368	1.14148
0.66754	0.80715	0.86451	0.94702	1.03251	1.07532	1.17676	1.16229	1.3266	1.27787	0.90903	1.12906
0.63949	0.80189	0.8596	0.93955	1.0284	1.07401	1.17075	1.16108	1.32553	1.27566	0.90281	1.1253
0.63949	0.80013	0.8596	0.93805	1.02565	1.07401	1.16955	1.16108	1.32447	1.27455	0.89496	1.1253
0.63949	0.7859	0.85136	0.93805	1.02014	1.0727	1.16713	1.15377	1.31807	1.26567	0.89181	1.12405
0.63949	0.78411	0.84638	0.9305	1.01876	1.0727	1.16229	1.15254	1.31163	1.26344	0.88546	1.1127
2.40273	0.78231	0.84304	0.92442	1.01737	1.07138	1.16108	1.14641	1.303	1.26344	0.87746	1.10762
1.97067	0.7805	0.84304	0.92442	1.01181	1.07138	1.15986	1.13404	1.30192	1.26121	0.87263	1.09996
1.7192	0.77869	0.84136	0.91983	1.00482	1.07138	1.15986	1.12656	1.30192	1.25336	0.87263	1.09739
1.39499	0.77506	0.83294	0.91983	1.00482	1.06875	1.15986	1.1253	1.29867	1.2511	0.86777	1.09224
1.27123	0.77324	0.83125	0.91983	1.00342	1.0661	1.15499	1.1253	1.29758	1.24998	0.86614	1.09095
1.27012	0.76958	0.82272	0.91676	0.99211	1.0661	1.15132	1.11776	1.29322	1.24432	0.8596	1.07401
1.26232	0.76037	0.821	0.91676	0.99069	1.06345	1.14395	1.11523	1.29104	1.24205	0.85796	1.0727
0.99919	0.75851	0.80889	0.91058	0.98641	1.05413	1.139	1.11397	1.29104	1.23864	0.85631	1.0661
0.97923	0.74538	0.79305	0.91058	0.98641	1.05279	1.13653	1.11016	1.28995	1.23408	0.85467	1.0661
0.88705	0.74349	0.79305	0.90903	0.98641	1.05011	1.13528	1.10762	1.28886	1.23294	0.85301	1.0568
0.85796	0.74349	0.78411	0.90593	0.9691	1.04607	1.13031	1.10507	1.28776	1.23065	0.838	1.05547
0.81063	0.73969	0.78231	0.90593	0.96764	1.04202	1.12279	1.09482	1.27566	1.2295	0.83632	1.05413
0.72816	0.73778	0.7805	0.90281	0.96326	1.04202	1.12279	1.09482	1.26344	1.22835	0.83632	1.04473
0.63949	0.73586	0.77506	0.90281	0.96033	1.03931	1.1165	1.08965	1.26121	1.22835	0.83294	1.04337
1.69192	0.73586	0.77141	0.89811	0.95444	1.03387	1.1165	1.08576	1.26121	1.22721	0.83294	1.04202
1.65057	0.73586	0.76775	0.89811	0.95444	1.03251	1.1165	1.08055	1.25223	1.2226	0.83125	1.04067
1.57897	0.72622	0.76407	0.89811	0.95444	1.02565	1.11397	1.07532	1.24998	1.22145	0.81237	1.03387
1.36433	0.72427	0.76407	0.88546	0.95148	1.0146	1.10889	1.07006	1.24659	1.22029	0.81063	1.0284
1.30732	0.72037	0.76222	0.87746	0.95148	1.0146	1.08446	1.06478	1.24432	1.21798	0.80889	1.02428
1.15499	0.72037	0.74916	0.86451	0.94254	1.00482	1.08446	1.06213	1.2375	1.20985	0.80013	1.01737
1.07138	0.70853	0.74538	0.85796	0.94105	1.00342	1.07925	1.0608	1.23408	1.20634	0.80013	1.01598
1.04067	0.69446	0.74349	0.84804	0.93352	0.99778	1.07925	1.0608	1.23179	1.204	0.80013	1.0146
0.99211	0.68834	0.74349	0.84471	0.93201	0.99778	1.07794	1.05279	1.23065	1.20049	0.79836	1.01321
0.98784	0.66754	0.74349	0.84304	0.91522	0.99353	1.07663	1.04202	1.22721	1.19696	0.79482	1.00902
0.94404	0.66754	0.73778	0.84304	0.90748	0.98926	1.07663	1.04067	1.22721	1.1946	0.79305	1.00342
0.9183	0.66754	0.73586	0.83463	0.90281	0.98784	1.07138	1.0366	1.22606	1.1946	0.7805	1.0006
0.79305	0.63949	0.73586	0.83294	0.89968	0.97923	1.06875	1.03251	1.22491	1.18274	0.77688	0.99778
0.76591	0.63949	0.73586	0.83294	0.89811	0.97779	1.0661	1.03114	1.2226	1.18154	0.77506	0.99495
0.76407	0.63949	0.73586	0.83294	0.89339	0.9749	1.06213	1.0284	1.21798	1.17796	0.77506	0.98354
0.73586	0.63506	0.73394	0.83125	0.88546	0.9749	1.05947	1.0229	1.21218	1.17796	0.77506	0.97779
0.68834	0.63284	0.72816	0.82443	0.88546	0.97346	1.0568	1.02152	1.21218	1.17676	0.76958	0.9749
0.63949		0.72816	0.81929	0.88387	0.97055	1.05011	1.01876	1.21101	1.16834	0.75665	0.97201
2.15915		0.72037	0.81411	0.88227	0.96619	1.04877	1.01876	1.20634	1.16592	0.75478	0.97201
2.08337		0.72037	0.81411	0.87585	0.9618	1.04877	1.01876	1.20166	1.1635	0.75478	0.97055
2.03058		0.72037	0.80715	0.86614	0.95591	1.04473	1.01737	1.19696	1.16229	0.75478	0.96764
1.98208		0.72037	0.80715	0.86288	0.95591	1.03931	1.01737	1.19696	1.16108	0.75291	0.96764
1.87684		0.72037	0.8054	0.86124	0.95	1.03931	1.01598	1.19578	1.15132	0.74916	0.9618
1.86024		0.70853	0.80189	0.8596	0.93955	1.03387	1.01042	1.19578	1.14764	0.73586	0.96033
1.68608		0.70653	0.79305	0.85631	0.93654	1.02977	1.01042	1.19578	1.14764	0.73586	0.95296
1.37872		0.70653	0.79305	0.85631	0.93503	1.0284	1.00902	1.19342	1.14641	0.72816	0.94851
1.31485		0.69446	0.79305	0.85467	0.92898	1.02703	1.00482	1.18631	1.14148	0.72622	0.94702
1.24659		0.69446	0.79127	0.85136	0.92442	1.02565	0.99919	1.18512	1.14148	0.70853	0.94553
1.23408		0.69446	0.78411	0.85136	0.92136	1.01737	0.99636	1.18035	1.13404	0.70653	0.94105
1.20283		0.69446	0.77688	0.85136	0.92136	1.01598	0.99495	1.17316	1.1328	0.70653	0.93503
1.07663		0.69446	0.76407	0.84638	0.92136	1.0146	0.98926	1.16834	1.13155	0.70653	0.93201
1.07006		0.69446	0.76407	0.84471	0.92136	1.01181	0.98926	1.16713	1.13155	0.69446	0.92594
0.80715		0.68834	0.75851	0.84304	0.90903	1.01042	0.98498	1.16592	1.13031	0.69446	0.91983
0.76775		0.68834	0.74538	0.84136	0.90903	1.00902	0.98354	1.16471	1.12906	0.69446	0.9183
0.69446		0.68009	0.74349	0.83463	0.90748	1.00342	0.9749	1.16229	1.12781	0.69446	0.90748
0.66754		0.66754	0.74349	0.83294	0.90437	0.99636	0.9749	1.15621	1.12405	0.68834	0.90593
1.79701		0.66754	0.73586	0.82955	0.89968	0.99495	0.97201	1.15499	1.12405	0.68834	0.90125
1.70933		0.66754	0.73586	0.82785	0.89181	0.99353	0.97055	1.15132	1.12028	0.68834	0.89654
1.58075		0.66754	0.72037	0.82443	0.89023	0.99211	0.96619	1.14887	1.11523	0.68834	0.88864
1.55467		0.66754	0.71841	0.82443	0.88705	0.99069	0.9618	1.14764	1.11016	0.68009	0.88864
1.5133		0.66754	0.71644	0.821	0.87746	0.98784	0.95739	1.14271	1.10635	0.68009	0.88387
1.46885		0.66754	0.71644	0.81584	0.86777	0.98784	0.95591	1.14148	1.1038	0.68009	0.88387
1.3234		0.66754	0.71447	0.81063	0.86614	0.98498	0.95296	1.14148	1.10252	0.68009	0.88227
1.31271		0.66754	0.70853	0.8054	0.8596	0.98354	0.95	1.13653	1.09867	0.66754	0.88227
1.24885		0.63949	0.70853	0.8054	0.8596	0.98067	0.94851	1.13653	1.09739	0.66754	0.88227
1.22029		0.63949	0.70853	0.80365	0.85467	0.97923	0.94851	1.13528	1.08836	0.66754	0.87907
1.18631		0.63949	0.70853	0.80365	0.85301	0.97635	0.94702	1.12781	1.08836	0.66754	0.87746
1.16229		0.63949	0.70853	0.7966	0.8497	0.9749	0.94105	1.12405	1.07925	0.66754	0.87424
1.15864		0.63949	0.70653	0.79482	0.84638	0.97346	0.93955	1.11902	1.07663	0.66754	0.87263
1.09224		0.63949	0.69446	0.79482	0.83969	0.97346	0.93805	1.11776	1.07006	0.66754	0.85796
1.0284		0.63949	0.69446	0.79305	0.83294	0.97055	0.93805	1.1165	1.06875	0.66754	0.85467
0.99636		0.63949	0.69446	0.79127	0.83125	0.9691	0.9305	1.11523	1.06742	0.66754	0.85136
0.98641		0.63949	0.68834	0.78769	0.82614	0.96764	0.92898	1.11523	1.0661	0.66754	0.85136
0.97923		0.63949	0.68834	0.78411	0.82443	0.96326	0.92289	1.11523	1.0608	0.63949	0.84804
0.93805			0.68834	0.7805	0.81929	0.96326	0.92136	1.11397	1.05814	0.63949	0.838
0.93503			0.68009	0.77506	0.8054	0.96326	0.91983	1.11143	1.05413	0.63949	0.83632
0.86939			0.68009	0.76958	0.80013	0.9618	0.9183	1.11016	1.05413	0.63949	0.83463
0.86124			0.68009	0.76407	0.80013	0.95886	0.91676	1.11016	1.05279	0.63949	0.83294
0.8497			0.66754	0.76222	0.79836	0.95739	0.91058	1.10762	1.05145		0.82785
0.84304			0.66754	0.76037	0.7966	0.95591	0.90903	1.1038	1.05011		0.82443
0.82272			0.66754	0.76037	0.78231	0.95444	0.90593	1.10124	1.05011		0.821
0.80715			0.66754	0.75851	0.78231	0.95	0.90281	1.09353	1.05011		0.81411
0.79305			0.66754	0.75851	0.77141	0.95	0.89654	1.09224	1.04742		0.81411
0.77506			0.63949	0.75851	0.76775	0.94702	0.89496	1.09224	1.04742		0.80889
0.77506			0.63949	0.75665	0.76407	0.94553	0.89339	1.08965	1.04742		0.80715
0.73586			0.63949	0.74916	0.75665	0.94404	0.89181	1.08706	1.04473		0.80365
0.73394			0.63949	0.74538	0.75665	0.94404	0.89023	1.08706	1.04337		0.80365
0.72816			0.63949	0.74349	0.75665	0.94254	0.89023	1.07794	1.04337		0.80365
0.71644			0.63949	0.73969	0.75478	0.94254	0.88705	1.07663	1.04337		0.80189
0.70653			0.63949	0.73969	0.74916	0.94105	0.88546	1.07401	1.04067		0.79482
0.68009			0.63949	0.73778	0.74727	0.93352	0.88387	1.0727	1.03931		0.79305
0.66754			0.63949	0.73586	0.73778	0.93201	0.88227	1.07138	1.03523		0.77869
0.66754			0.63949	0.73586	0.73586	0.9305	0.88227	1.07006	1.03523		0.77869
0.63949			0.63949	0.73009	0.73394	0.92898	0.88227	1.06742	1.03387		0.77324
0.63949			0.63949	0.72622	0.72622	0.92898	0.87746	1.06345	1.03114		0.76775
0.63949			0.63949	0.72622	0.71644	0.92746	0.87585	1.06213	1.02977		0.76407
0.63949			0.63949	0.71644	0.71644	0.92442	0.87585	1.0608	1.01876		0.76037
0.63949			0.63949	0.70853	0.71644	0.92136	0.87101	1.0608	1.0146		0.75851
0.63949				0.70853	0.71644	0.92136	0.86614	1.05814	1.0146		0.75478
2.15915				0.70853	0.71644	0.91983	0.86451	1.0568	1.0146		0.74538
2.08337				0.70653	0.71447	0.91368	0.8596	1.05279	1.01181		0.73778
2.03058				0.69446	0.70853	0.90903	0.85467	1.04877	1.01042		0.73586
1.98208				0.69446	0.70853	0.90437	0.8497	1.04742	1.00622		0.72622
1.87684				0.69446	0.70853	0.90281	0.84804	1.04473	1.00482		0.72427
1.86024				0.68834	0.70853	0.89654	0.84638	1.04202	1.00342		0.72037
1.68608				0.68834	0.70853	0.89496	0.84304	1.04067	0.99919		0.71644
1.37872				0.68834	0.69446	0.89339	0.84136	1.03931	0.99778		0.71644
1.31485				0.68834	0.69446	0.89181	0.83969	1.03795	0.99636		0.71447
1.24659				0.68009	0.69446	0.89023	0.83969	1.0366	0.99636		0.71447
1.23408				0.68009	0.69446	0.89023	0.83969	1.03523	0.99636		0.70653
1.20283				0.68009	0.69446	0.88864	0.83632	1.03251	0.99636		0.69648
1.07663				0.68009	0.68834	0.88864	0.83463	1.03114	0.99495		0.69446
1.07006				0.66754	0.68834	0.88705	0.82955	1.02152	0.99353		0.69446
0.80715				0.66754	0.68834	0.88705	0.82955	1.02014	0.99069		0.69446
0.76775				0.66754	0.68834	0.88387	0.82614	1.02014	0.98784		0.68834
0.69446				0.66754	0.68834	0.87907	0.82443	1.01876	0.98784		0.68009
0.66754				0.66754	0.68834	0.87585	0.82443	1.01737	0.98498		0.68009
2.11561				0.66754	0.68009	0.87263	0.82272	1.0146	0.98354		0.68009
1.35603				0.66754	0.68009	0.87263	0.81063	1.0146	0.98354		0.66754
1.20868				0.66754	0.68009	0.86939	0.80013	1.01181	0.97779		0.66754
1.18868				0.66754	0.66754	0.86777	0.80013	1.01042	0.97779		0.66754
1.16955				0.66754	0.66754	0.86288	0.80013	1.00902	0.97635		0.66754
1.15254				0.63949	0.66754	0.85796	0.79305	1.00482	0.9749		0.66754
1.10252				0.63949	0.66754	0.85796	0.79305	1.00482	0.97201		0.66754
0.95				0.63949	0.66754	0.85796	0.79127	1.00482	0.97201		0.66754
0.91676				0.63949	0.66754	0.85136	0.79127	1.00482	0.9691		0.66754
0.90903				0.63949	0.66754	0.8497	0.79127	1.00342	0.96764		0.66754
0.89496				0.63949	0.66754	0.8497	0.79127	1.00342	0.96473		0.66754
0.87585				0.63949	0.66754	0.84804	0.78948	1.00201	0.96326		0.63949
0.85136				0.63949	0.66754	0.84804	0.7805	1.00201	0.9618		0.63949
0.79482				0.63949	0.66754	0.84638	0.77324	1.00201	0.96033		0.63949
0.79127				0.63949	0.66754	0.84304	0.76958	0.99919	0.95591		0.63949
0.77506				0.63949	0.63949	0.84304	0.76591	0.99919	0.95591		0.63949
0.77141				0.63949	0.63949	0.84136	0.76591	0.99778	0.95591		0.63949
0.74538				0.63949	0.63949	0.838	0.76407	0.99495	0.95444
0.66754				0.63949	0.63949	0.83125	0.76222	0.99353	0.95296
0.66754				0.63949	0.63949	0.82443	0.76222	0.99353	0.95
0.66754					0.63949	0.821	0.75851	0.99353	0.94851
2.68121					0.63949	0.821	0.75851	0.99069	0.94702
2.6297					0.63949	0.81756	0.75665	0.98641	0.94105
2.44289					0.63949	0.81584	0.75291	0.98641	0.93955
2.24998					0.63949	0.81237	0.74916	0.98498	0.93955
1.86554					0.63949	0.80715	0.74727	0.98498	0.93805
1.58432					0.63949	0.8054	0.74727	0.98067	0.9305
1.58075					0.63949	0.80365	0.74538	0.98067	0.92289
1.57539					0.63949	0.80365	0.74538	0.98067	0.92289
1.54374						0.80365	0.74349	0.97923	0.91983
1.49549						0.80189	0.73586	0.97923	0.9183
1.48223						0.80013	0.72816	0.97779	0.91676
1.40004						0.79482	0.72622	0.97779	0.90748
1.31163						0.79305	0.71841	0.97055	0.90593
1.2145						0.78948	0.71644	0.96619	0.90593
1.15864						0.78411	0.71644	0.96326	0.90437
1.09996						0.78231	0.71644	0.96033	0.90125
1.07138						0.78231	0.71447	0.96033	0.89968
1.04742						0.77869	0.71447	0.96033	0.89654
0.96326						0.77506	0.70853	0.95886	0.89496
0.80715						0.77324	0.70653	0.95739	0.89339
0.7966						0.76958	0.70653	0.95444	0.89339
0.66754						0.76591	0.69648	0.95148	0.89181
0.63949						0.76591	0.69648	0.95	0.88705
0.63949						0.76407	0.69446	0.95	0.88546
0.63949						0.76037	0.69446	0.94851	0.88387
2.43769						0.75851	0.69446	0.94404	0.87907
2.25499						0.75665	0.69446	0.94404	0.87907
2.10358						0.74727	0.68834	0.94254	0.87746
2.02014						0.74538	0.68834	0.94105	0.87746
1.94111						0.74538	0.68834	0.93955	0.87585
1.7052						0.74349	0.68009	0.93955	0.87585
1.65314						0.74159	0.66754	0.93654	0.87424
1.57539						0.73586	0.66754	0.93654	0.87263
1.51609						0.73586	0.66754	0.93654	0.87263
1.29758						0.73586	0.66754	0.93503	0.87263
1.27897						0.73586	0.66754	0.93503	0.87101
1.26678						0.73394	0.66754	0.93352	0.86939
1.01598						0.73394	0.66754	0.93201	0.86777
0.98641						0.73009	0.66754	0.93201	0.86614
0.95						0.73009	0.66754	0.93201	0.86614
0.94404						0.72816	0.66754	0.92746	0.86124
0.93503						0.72427	0.66754	0.92746	0.8596
0.9305						0.72037	0.63949	0.92136	0.85631
0.9305						0.72037	0.63949	0.92136	0.85631
0.90748						0.72037	0.63949	0.91983	0.85467
0.90748						0.72037	0.63949	0.9183	0.85467
0.88864						0.72037	0.63949	0.91676	0.85301
0.88864						0.71644	0.63949	0.91522	0.85136
0.87263						0.71644	0.63949	0.91522	0.8497
0.85467						0.71644	0.63949	0.91368	0.8497
0.81237						0.71644	0.63949	0.91213	0.84304
0.80013						0.71644	0.63949	0.91058	0.84304
0.79482						0.70853	0.63949	0.91058	0.84304
0.79305						0.70853	0.63949	0.90903	0.83969
0.72622						0.70653	0.63949	0.90903	0.838
0.70853						0.70454	0.63949	0.90748	0.83632
0.69446						0.69648	0.63949	0.90593	0.83632
0.68834						0.69648	0.63949	0.90593	0.83463
0.63949						0.69446	0.63949	0.89968	0.83294
0.63949						0.69446	0.63506	0.89968	0.83125
0.63949						0.69446	0.62386	0.89811	0.82955
0.63949						0.68834		0.89496	0.82955
0.63949						0.68834		0.89496	0.82785
0.63949						0.68834		0.88705	0.82614
2.46759						0.68834		0.88546	0.81929
2.39274						0.68834		0.88546	0.81411
2.18318						0.68834		0.88387	0.81411
2.13683						0.68009		0.87746	0.80715
1.85112						0.68009		0.87585	0.80365
1.74364						0.66754		0.87585	0.80189
1.65995						0.66754		0.87263	0.80013
1.65228						0.66754		0.87101	0.80013
1.62994						0.66754		0.86777	0.80013
1.57539						0.66754		0.86777	0.80013
1.53917						0.66754		0.86614	0.7966
1.36329						0.66754		0.86614	0.79482
1.24205						0.66754		0.86451	0.79305
1.23636						0.66754		0.86288	0.79127
1.22606						0.66754		0.86124	0.78769
1.14764						0.66754		0.85796	0.78769
1.02565						0.63949		0.85796	0.7859
0.95739						0.63949		0.85467	0.7859
0.95444						0.63949		0.85467	0.7859
0.94851						0.63949		0.8497	0.7859
0.92898						0.63949		0.84804	0.7859
0.91213						0.63949		0.84471	0.78411
0.87585						0.63949		0.84304	0.78411
0.86288						0.63949		0.84136	0.78411
0.82272						0.63949		0.84136	0.78231
0.81756						0.63949		0.83969	0.78231
0.81756						0.63949		0.838	0.7805
0.81237						0.63949		0.83632	0.77869
0.80715						0.63949		0.83632	0.77688
0.80189						0.63949		0.83463	0.77688
0.80013						0.63949		0.83463	0.77506
0.77506						0.63949		0.83294	0.77324
0.71644								0.83294	0.77324
0.69446								0.83125	0.77141
0.66754								0.82785	0.76958
0.63949								0.82785	0.76775
3.09706								0.82614	0.76591
2.97253								0.82614	0.76407
2.71778								0.82272	0.76222
2.69904								0.821	0.76222
2.49148								0.81584	0.75665
2.28728								0.81584	0.75665
2.20951								0.81584	0.75665
2.19927								0.81411	0.75478
1.98137								0.81237	0.75478
1.93164								0.81237	0.75291
1.89404								0.81063	0.75104
1.81729								0.81063	0.74916
1.79229								0.80889	0.74916
1.7339								0.80365	0.74538
1.71838								0.80365	0.74349
1.61604								0.80365	0.74349
1.60114								0.80365	0.73969
1.5483								0.80189	0.73586
1.52166								0.80189	0.73586
1.48508								0.80189	0.73586
1.47364								0.80189	0.73586
1.4427								0.80013	0.73586
1.4378								0.80013	0.73586
1.40807								0.80013	0.73586
1.36742								0.80013	0.73394
1.36019								0.79836	0.73394
1.317								0.7966	0.73202
1.25673								0.79482	0.73202
1.24319								0.79482	0.73009
1.23522								0.79305	0.73009
1.21101								0.79127	0.72622
1.15254								0.79127	0.72427
1.12405								0.78948	0.72037
1.04202								0.78411	0.71841
1.01598								0.78411	0.71644
1.01321								0.7805	0.71644
0.8497								0.77688	0.71644
0.84136								0.77688	0.71644
0.83969								0.77688	0.71644
0.821								0.77506	0.70853
0.8054								0.77506	0.70853
0.79482								0.77141	0.70853
0.7859								0.76958	0.70853
0.74538								0.76958	0.70853
0.74349								0.76407	0.70853
0.71644								0.76407	0.69648
0.69446								0.76222	0.69446
0.69446								0.76037	0.69446
0.68009								0.76037	0.68834
0.66754								0.75851	0.68834
0.63949								0.75851	0.68834
0.63949								0.75665	0.68834
0.63949								0.75478	0.68834
								0.75291	0.68834
								0.74916	0.68009
								0.74727	0.68009
								0.74538	0.66754
								0.74538	0.66754
								0.74538	0.66754
								0.74349	0.66754
								0.74349	0.66754
								0.74159	0.66754
								0.74159	0.66754
								0.73969	0.66754
								0.73778	0.66117
								0.73778	0.63949
								0.73586	0.63949
								0.73586	0.63949
								0.73586	0.63949
								0.73586	0.63949
								0.73394	0.63949
								0.73394	0.63949
								0.73009	0.63949
								0.73009	0.63949
								0.72816	0.63949
								0.72816	0.63949
								0.72816	0.63949
								0.72622	0.63949
								0.72427	0.63949
								0.72037	0.63949
								0.72037	0.63949
								0.71841	0.63949
								0.71841	0.63949
								0.71644	0.63949
								0.71644	0.63949
								0.71644	0.63949
								0.71447	0.63949
								0.71447	0.63949
								0.70853	0.63949
								0.70853	0.63949
								0.70853	0.63284
								0.70853
								0.70853
								0.70653
								0.70653
								0.69648
								0.69446
								0.69446
								0.69446
								0.69446
								0.68834
								0.68834
								0.68834
								0.68834
								0.68834
								0.68834
								0.68834
								0.68834
								0.68834
								0.68834
								0.68834
								0.68834
								0.68009
								0.68009
								0.68009
								0.68009
								0.66754
								0.66754
								0.66754
								0.66754
								0.66754
								0.66754
								0.66754
								0.66754
								0.66754
								0.66754
								0.66754
								0.66754
								0.66754
								0.66754
								0.66754
								0.66754
								0.66754
								0.66754
								0.66754
								0.66754
								0.63949
								0.63949
								0.63949
								0.63949
								0.63949
								0.63949
								0.63949
								0.63949
								0.63949
								0.63949
								0.63949
								0.63949
								0.63949
								0.63949
								0.63949
								0.63949
								0.63949
								0.63949
								0.63949
								0.63949
								0.63949
								0.63949
								0.63949
								0.63949
								0.63949
								0.63949
								0.63949
								0.63949
								0.63949
								0.63949
								0.63949
								0.63949
								0.63949
								0.63949
								0.63949
								0.63949
								0.63284

## Sheet: Fig. S6C
summarized data [%, relative to day 0]
day	SARS-CoV-2, DMSO		SARS-CoV-2, S-Calpeptin		mock infected, DMSO		mock infected, S-Calpeptin
0	100	0	100	0	100	0	100	0
1	97.3817	1.20427	96.7382	0.842616	97.7003	0.197744	97.4975	2.37685
2	96.0358	1.15266	95.2969	1.23538	97.6736	0.478984	98.3232	0.531468
3	95.0314	1.26934	94.3407	1.27079	98.3702	0.44838	98.7966	1.07865
4	94.5592	1.38266	93.4383	2.11861	98.8021	0.916882	99.2826	0.695583
5	94.0925	1.63539	93.2155	2.13078	99.0259	0.844644	100.017	1.21808
6	93.3293	1.46458	93.1372	2.50594	98.985	1.48399	100.959	0.835441
7	94.7111	2.17861	94.5983	2.49366	100.128	1.69888	101.896	1.06061
	average	st.dev.
individual data [g]
	Animal ID	Day 0	Day 1	Day 2	Day 3	Day 4	Day 5	Day 6	Day 7
G1	1	147	142	139	138
SARS-CoV-2, S-Calpeptin	2	146	142	141	138
	3	140	136	136	133
	4	137	131	131	132
	5	135	130	128	125
	6	138	132	128	128	126	126
	7	137	133	132	131	130	129
	8	128	125	123	123	121	121
	9	130	125	123	122	120	119
	10	134	128	127	126	121	121
	11	128	123	120	118	118	118	115	117
	12	128	125	123	121	123	121	118	121
	13	118	114	111	111	111	111	111	112
	14	120	117	116	115	116	117	116	118
	15	113	111	108	106	104	104	105	106
G2	16	147	141	141	138
SARS-CoV-2, DMSO	17	143	138	135	134
	18	138	134	130	128
	19	140	134	133	133
	20	134	130	131	128
	21	136	133	131	131	129	129
	22	134	132	131	129	125	123
	23	132	126	126	125	122	122
	24	133	132	128	125	125	124
	25	134	133	131	129	130	130
	26	127	124	123	123	121	120	118	120
	27	127	124	122	122	119	118	116	117
	28	118	116	112	110	112	111	111	112
	29	115	111	110	110	108	108	107	108
	30	106	104	102	101	102	102	101	104
G3	31	148	141	146	148	148	149	150	152
mock infected, DMSO	32	144	140	142	141	142	142	144	145
	33	131	131	128	129	130	132	133	134
G4	34	159	155	156	157	158	159	160	162
mock infected, S-Calpeptin	35	141	138	137	138	140	139	139	141
	36	133	130	130	131	130	131	130	131

## Sheet: Fig. S8
treatment	hamster	dpi	trachea, epithelial damage	bronchi, epithelial damage	pulmonary parenchyma damage	submucosal damage	vascular damage	tissue repair
DMSO	16	day 3	2	0	6	4	4	2
DMSO	17	day 3	0	2	11	3	7	4
DMSO	18	day 3	1	3	9	3	6	3
DMSO	19	day 3	0	3	2	3	2	2
DMSO	20	day 3	1	3	0	1	4	0
S-Calpeptin	1	day 3	1	4	5	1	3	4
S-Calpeptin	2	day 3	1	4	8	5	9	7
S-Calpeptin	3	day 3	0	6	7	7	7	7
S-Calpeptin	4	day 3	1	3	7	7	8	6
S-Calpeptin	5	day 3	0	1	4	2	3	2
DMSO	21	day 5	1	3	5	11	11	10
DMSO	22	day 5	2	2	11	8	15	9
DMSO	23	day 5	1	5	7	8	12	5
DMSO	24	day 5	2	3	8	9	12	8
DMSO	25	day 5	2	1	8	10	12	9
S-Calpeptin	6	day 5	0	2	7	8	10	6
S-Calpeptin	7	day 5	1	2	7	11	9	8
S-Calpeptin	8	day 5	2	2	10	9	10	9
S-Calpeptin	9	day 5	0	2	7	10	11	10
S-Calpeptin	10	day 5	0	2	9	10	13	10
DMSO	26	day 7	1	2	8	12	9	15
DMSO	27	day 7	1	1	4	12	9	14
DMSO	28	day 7	1	3	8	11	10	15
DMSO	29	day 7	0	1	6	10	8	13
DMSO	30	day 7	1	2	5	10	8	15
S-Calpeptin	11	day 7	0	2	8	10	7	15
S-Calpeptin	12	day 7	1	2	8	10	5	14
S-Calpeptin	13	day 7	0	3	7	11	9	15
S-Calpeptin	14	day 7	0	1	10	10	7	14
S-Calpeptin	15	day 7	0	3	10	14	7	15

## Sheet: Fig. S11B
summarized data [%, relative to day 0]
day	DMSO		1 mg/kg S-Calpeptin		2 mg/kg S-Calpeptin		3 mg/kg S-Calpeptin
0	100	0	100	0	100	0	100	0
1	101.239	0.595614	100.862	0.894465	100.285	0.493462	100.275	0.477149
2	101.56	2.02338	100.893	1.74114	100.287	0.936285	100.275	0.477149
3	102.842	2.59305	100.862	0.894465	101.388	1.29513	101.582	0.0896777
4	103.483	2.99389	101.724	1.78893	100.836	0.855284	102.133	1.01745
5	104.637	1.83151	102.852	2.16919	101.368	0.500128	102.402	0.912273
6	104.038	1.64308	102.288	2.23425	101.919	0.978246	102.671	1.03095
	average	st.dev.
individual data [g]
	animal	day 0	day 1	day 2	day 3	day 4	day 5	day 6
DMSO	A4	104	106	108	110	111	111	110
	A5	120	121	121	121	121	124	123
	A6	104	105	104	106	107	108	108
1 mg/kg S-Calpeptin	A1	112	114	115	114	116	118	117
	A2	125	126	126	126	127	127	128
	A3	125	125	124	125	125	127	125
2 mg/kg S-Calpeptin	A7	117	118	118	120	119	119	120
	A8	126	126	125	126	126	127	127
	A9	125	125	126	127	126	127	128
3 mg/kg S-Calpeptin	A10	124	124	124	126	126	127	128
	A11	135	135	135	137	137	137	137
	A12	121	122	122	123	125	125	125

## Sheet: Fig. S11C
treatment	animal	leukocytes	neutrophils	lymphocytes	monocytes
DMSO	4	3420	992	2086	274
DMSO	5	3440	1032	2064	310
DMSO	6	4050	1256	2349	364
1 mg/kg S-Calpeptin	1	4150	1079	2407	581
1 mg/kg S-Calpeptin	2	4010	1083	2366	521
1 mg/kg S-Calpeptin	3	4200	924	2310	798
2 mg/kg S-Calpeptin	7	1620	389	486	680
2 mg/kg S-Calpeptin	8	1780	427	1104	214
2 mg/kg S-Calpeptin	9	2200	1056	748	352
3 mg/kg S-Calpeptin	10	3000	630	1860	450
3 mg/kg S-Calpeptin	11	1360	517	653	163
3 mg/kg S-Calpeptin	12	2190	569	1270	350
